# Supplementary material for: Surveillance cues do not enhance altruistic behavior among anonymous strangers in the field
Source: PLoS One. 2018 Aug 16;13(8):e0197959. doi: 10.1371/journal.pone.0197959 (PMC6095487; doi:10.1371/journal.pone.0197959)
Supplement: S1 Data — (XLSX) [file pone.0197959.s002.xlsx]

## Sheet: Variable key
Day	1=Sunday	2=Monday	3=Tuesday	4=Wednesday	5=Thursday	6=Friday	7=Saturday
Time	1=8:00-9:00	2=9:00-10:00	3=10:00-11:00	4=11:00-12:00	5=12:00-13:00	6=13:00-14:00
Treatment	1=Eyes	2=Camera	3=Trees
Room	1=Room 1	2=Room 2	3=Room 3	4=Room 4	5=Unknown
Participant ID
Participant Gender	1=Female	2=Male
Participant Year	1=Year 3	2=Year 4	3=Year 5	4=Year 6
RA ID	1=Sania Al Hamad	2=Iffat ElBarazi	3=Fadwa Elmogadam	4=Yusra Elobaid	5=Faisal Aziz	6=Javed Yasin	7=Azhar Talal	8=Anza Binti Elias
RA Gender	1=Female	2=Male
Q1 Introduces self	1=Performed adequately & completely	2=Attempted but inadequate / incomplete	3=Not attempted	4=Not filled in by RA
Q2 Checks that the patient has been resting for 3 minutes and has not eaten for 30 minutes, if yes, ask patient for their consent to carry out the procedure	1=Performed adequately & completely	2=Attempted but inadequate / incomplete	3=Not attempted	4=Not filled in by RA
Q3 Participant needed a prompt/reminder to wash hands.	1=Yes	2=No	3=Not filled in by RA
Q4 Coverage – are all hand surfaces cleaned adequately (i.e. did the participant adequately follow all the steps)	1=Performed adequately & completely	2=Attempted but inadequate / incomplete	3=Not attempted	4=Not filled in by RA
Q5 Dries hands with paper towel.	1=Performed adequately & completely	2=Attempted but inadequate / incomplete	3=Not attempted	4=Not filled in by RA
Q6 Turns off tap with paper towel	1=Performed adequately & completely	2=Attempted but inadequate / incomplete	3=Not attempted	4=Not filled in by RA
Q7 Throws paper towel in correct bin	1=Yes	2=No	3=Not filled in by RA
Q8 Total time spent washing hands (in seconds, round up to the nearest 5 sec.)	1=5 seconds	2=10 seconds	3=15 seconds	4=20 seconds	5=25 seconds	6=30 seconds	7=35 seconds	8=40 seconds	9=45 seconds	10=50 seconds	11=55 seconds	12=60 seconds	12=>65 seconds	13=Not filled in by RA
Q9 Assists the patient into a comfortable position. Ensure that the arm is at heart level and resting on a suitable firm surface	1=Performed adequately & completely	2=Attempted but inadequate / incomplete	3=Not attempted	4=Not filled in by RA
Q10 Participant needed a prompt/reminder to wash hands.	1=Yes	2=No	3=Not filled in by RA

## Sheet: Data
Day	Time	Treatment	Room	Participant ID	Participant Gender	RA ID	RA Gender	Q1 Introduces self	Q2 Checks that the patient has been resting for 3 minutes and has not eaten for 30 minutes, if yes, ask patient for their consent to carry out the procedure	Q3 Participant needed a prompt/reminder to wash hands.	Q4 Coverage – are all hand surfaces cleaned adequately (i.e. did the participant adequately follow all the steps)	Q5 Dries hands with paper towel.	Q6 Turns off tap with paper towel	Q7 Throws paper towel in correct bin	Q8 Total time spent washing hands (in seconds, round up to the nearest 5 sec.)	Q9 Assists the patient into a comfortable position. Ensure that the arm is at heart level and resting on a suitable firm surface	Q10 Participant needed a prompt/reminder to wash hands.
2	1	1	2	160425001	1	1	1	1	3	1	3	3	3	3	4	1	1
2	1	2	1	160425002	1	2	1	1	2	1	1	1	3	2	6	2	1
2	1	2	3	160425003	1	4	1	1	2	1	2	1	3	2	2	1	2
1	1	3	4	160425004	1	5	2	2	3	1	2	1	3	2	3	1	1
1	1	3	2	160425005	1	1	1	1	3	2	1	1	3	2	7	1	1
1	1	2	2	160425006	1	1	1	2	3	2	1	1	3	2	5	1	1
1	1	2	3	160425007	1	4	1	1	2	1	3	2	3	2	1	2	1
1	1	3	2	160425008	1	1	1	1	3	1	2	1	3	2	2	2	1
1	1	3	1	160425009	1	3	1	1	1	2	2	1	1	2	6	1	2
1	1	2	3	160425010	1	4	1	1	2	2	2	1	3	2	6	1	1
1	1	1	4	160425011	1	5	2	1	2	2	2	1	3	1	3	1	1
1	2	2	3	160425021	1	4	1	1	2	2	3	2	3	2	2	2	2
1	2	1	1	160425022	1	2	1	1	1	2	2	1	1	1	7	2	2
1	2	3	1	160425023	1	3	1	1	2	1	2	1	2	2	6	1	1
1	2	3	2	160425024	1	1	1	1	3	2	2	1	1	2	6	1	2
1	2	3	1	160425025	1	3	1	1	1	2	2	1	2	2	6	1	2
1	2	3	2	160425026	1	1	1	1	3	2	3	2	3	2	1	1	1
1	2	2	1	160425029	1	2	1	1	1	1	1	1	1	2	10	2	1
1	2	1	1	160425031	1	2	1	1	2	2	2	1	1	1	2	1	1
1	2	3	2	160425032	1	1	1	3	3	2	3	1	3	2	3	2	1
1	2	3	3	160425033	1	4	1	1	1	1	2	1	1	2	4	1	1
1	2	1	3	160425039	1	4	1	1	1	2	2	2	3	2	3	1	1
1	3	1	1	160425041	1	2	1	1	1	1	2	1	1	2	13	1	1
1	3	2	4	160425043	1	6	2	1	1	1	1	1	1	1	7	1	2
1	3	1	1	160425044	1	3	1	1	1	1	2	1	2	2	3	2	1
1	3	1	3	160425045	1	4	1	1	1	1	2	1	3	2	7	3	1
1	3	1	4	160425046	1	5	2	1	1	2	2	1	3	1	6	1	1
1	3	3	1	160425047	1	2	1	1	1	1	2	1	2	2	4	1	1
1	3	1	2	160425048	1	1	1	1	1	1	2	1	3	2	2	1	1
1	3	2	3	160425049	1	4	1	1	1	1	2	1	1	2	5	1	1
1	3	1	2	160425050	1	1	1	1	3	1	2	1	3	2	2	1	1
1	3	2	1	160425052	1	3	1	1	1	2	2	1	2	2	3	1	1
1	3	1	4	160425053	1	6	2	1	1	2	2	1	3	1	4	1	1
1	3	2	1	160425054	1	2	1	1	1	2	1	1	1	2	9	1	1
1	3	2	3	160425055	1	4	1	1	1	1	2	2	2	2	2	1	1
1	3	1	2	160425056	1	1	1	1	1	2	2	1	3	1	1	1	1
1	3	2	2	160425059	1	1	1	1	1	2	3	1	3	2	1	1	1
1	3	3	4	160425060	1	6	2	1	2	2	1	1	3	1	8	1	1
1	4	1	1	160425067	1	3	1	1	1	1	2	1	2	2	3	2	1
1	4	3	2	160425068	1	1	1	1	1	1	1	1	1	2	3	1	1
1	4	2	1	160425070	1	3	1	1	1	1	2	1	2	3	2	2	1
1	6	3	1	160425100	1	3	1	2	2	1	2	1	2	2	2	2	1
1	6	2	3	160425101	1	4	1	1	1	1	2	2	1	2	2	1	1
1	6	3	1	160425102	1	1	1	1	3	1	3	1	3	2	1	1	1
1	6	1	3	160425103	1	7	1	1	3	1	2	1	3	2	3	1	1
1	6	2	1	160425104	1	4	1	1	1	1	2	2	1	2	3	1	1
1	6	3	2	160425105	1	1	1	1	1	1	3	1	3	2	1	1	1
1	6	2	2	160425109	1	1	1	1	1	1	1	1	3	2	3	1	1
1	6	2	4	160425110	1	2	1	1	1	3	2	2	2	1	2	2	1
1	6	3	4	160425112	1	2	1	1	1	2	2	2	2	2	2	1	1
1	6	2	2	160425113	1	1	1	1	2	1	2	1	3	2	1	1	1
1	6	2	3	160425114	1	7	1	1	3	1	2	1	3	2	9	1	1
1	6	1	4	160425115	1	6	2	1	1	1	2	1	3	2	4	1	1
1	6	2	3	160425116	1	3	1	1	1	1	1	1	1	2	9	1	2
1	6	1	3	160425111	1	3	1	1	2	1	2	1	3	1	1	1	2
1	6	3	4	160425119	1	6	2	1	1	1	2	1	3	1	5	1	1
1	2	3	4	160425125	2	5	2	2	2	3	1	1	1	1	9	1	1
1	2	1	4	160425126	2	5	2	2	3	2	2	1	3	1	12	2	1
1	5	2	4	160425140	2	2	1	1	1	1	2	1	1	1	5	2	1
1	5	1	4	160425141	2	2	1	1	4	2	2	1	2	1	4	1	1
1	5	1	3	160425142	2	7	1	1	2	1	2	1	3	2	7	1	1
1	6	1	3	160425117	1	7	1	1	1	2	2	1	1	2	7	1	1
2	4	1	1	160426001	1	4	1	1	1	2	2	1	3	2	4	4	2
2	4	2	4	160426002	1	2	1	1	1	2	2	1	2	2	3	1	1
2	4	2	4	160426005	1	2	1	1	1	2	2	1	2	1	2	1	2
2	4	3	3	160426006	1	6	2	1	1	2	2	1	3	1	5	1	2
2	4	2	3	160426007	1	6	2	1	1	1	2	1	3	2	5	1	1
2	4	3	1	160426008	1	4	1	1	1	2	2	1	3	2	4	1	2
2	5	1	2	160426009	1	1	1	1	1	2	2	1	3	2	4	1	1
2	5	3	3	160426010	1	7	1	1	3	2	2	1	3	2	2	1	2
2	5	1	1	160426011	1	3	1	1	1	2	2	1	2	2	1	4	2
2	5	3	2	160426012	1	1	1	1	2	2	2	1	3	2	1	1	1
2	5	2	3	160426013	1	6	2	1	1	2	2	1	3	1	4	1	2
2	5	3	3	160426014	1	7	1	1	1	2	2	1	3	2	5	1	1
2	5	2	2	160426015	1	2	1	1	1	2	2	1	2	2	4	1	1
2	5	1	2	160426016	1	1	1	1	1	2	2	2	1	2	3	1	1
2	5	2	1	160426017	1	4	1	1	1	2	2	2	3	2	3	1	1
2	5	2	2	160426022	1	1	1	1	1	1	1	1	3	1	9	1	1
2	5	2	3	160426023	1	7	1	1	1	2	2	1	3	1	2	1	1
2	5	2	1	160426024	1	3	1	1	1	2	2	1	2	2	2	4	1
2	5	1	2	160426025	1	2	1	1	1	1	2	1	1	2	4	1	1
2	5	3	1	160426026	1	4	1	1	1	2	2	2	3	2	1	4	2
2	5	3	3	160426027	1	6	2	1	1	1	2	1	3	1	6	1	1
2	5	1	1	160426028	1	4	1	1	1	1	2	1	3	2	6	1	2
2	5	3	1	160426029	1	3	1	1	1	1	2	1	2	2	1	1	1
2	6	2	3	160426030	1	3	1	1	2	1	2	1	2	2	1	1	1
2	3	1	2	160426031	1	4	1	1	1	1	2	2	3	2	5	2	2
2	6	1	2	160426033	1	4	1	1	1	1	1	1	3	2	8	1	1
2	3	2	2	160426034	1	4	1	1	1	2	2	1	3	2	5	1	1
2	6	2	1	160426041	1	4	1	1	1	2	2	1	3	2	3	1	2
2	6	2	3	160426042	1	6	2	1	1	1	2	1	3	1	5	1	1
2	6	2	2	160426044	1	1	1	1	1	1	2	1	3	2	4	1	2
2	6	2	3	160426046	1	6	2	3	3	1	1	1	3	2	7	1	1
2	6	3	3	160426047	1	6	2	1	1	2	1	1	3	2	7	1	1
2	6	1	2	160426048	2	4	1	1	1	2	2	1	3	2	4	1	1
2	6	3	4	160426049	2	2	1	1	1	2	2	1	2	1	6	1	1
2	3	3	4	160426050	2	2	1	1	1	1	2	1	1	2	7	1	1
2	3	3	3	160426051	2	3	1	1	2	1	2	1	2	1	2	2	1
2	3	3	3	160426052	2	3	1	1	2	2	2	1	2	2	4	2	1
2	3	1	4	160426053	2	2	1	1	1	1	1	1	2	1	7	1	1
2	3	3	4	160426054	2	1	1	1	1	1	2	1	2	1	6	1	1
2	3	1	2	160426055M	2	4	1	1	1	2	2	1	3	1	9	1	1
2	6	3	1	160426055F	1	4	1	1	1	1	2	2	3	2	2	1	1
2	3	3	4	160426056	2	2	1	1	2	2	2	1	2	1	3	1	1
2	3	2	4	160426057	2	2	1	1	1	1	1	3	2	1	7	1	2
2	3	2	2	160426058	2	4	1	3	3	2	2	1	3	1	6	1	1
2	3	2	4	160426059	2	2	1	1	1	2	1	1	2	1	6	1	1
2	3	1	3	160426060	2	3	1	1	2	2	2	1	2	1	9	2	1
2	3	2	3	160426061	2	3	1	1	1	1	2	1	1	1	9	1	1
2	5	2	3	160426150	2	6	2	1	1	2	2	1	3	2	3	2	1
2	5	1	3	160426151	2	7	2	1	1	2	2	1	3	1	1	1	1
2	5	1	1	160426153	2	7	1	1	1	1	2	1	3	2	1	1	1
2	5	3	1	160426154	2	7	1	1	4	1	2	1	3	1	7	1	1
2	5	2	3	160426154	2	6	2	1	1	1	2	1	3	1	7	1	1
